# Supplementary material for: The cryo-EM structure of the bacterial flagellum cap complex suggests a molecular mechanism for filament elongation
Source: Nat Commun. 2020 Jun 25;11:3210. doi: 10.1038/s41467-020-16981-4 (PMC7316729; doi:10.1038/s41467-020-16981-4)
Supplement: Supplementary file 4 — Source Data [file 41467_2020_16981_MOESM4_ESM.xlsx]

## Sheet: Figure 3b
Figure 3b
	% Motility
Strain	R1	R2	R3		Mean	SD	N
81116 Wildtype	112.007	97.2039	105.592		104.934	6.06103	3
ΔfliD	0	0	0		0	0	3
Native complement	104.112	97.2039	98.6842		100	2.96965	3
F3L	93.4426	81.0458	96.5909		90.3598	6.71024	3
F3S	73.4177	67.0886	90.9091		77.1385	10.0743	3
L9A	81.9672	60.7595	60.7955		67.8407	9.98895	3
L9S	65.5738	44.6809	48.1013		52.7853	9.15	3
F11L	86.2745	81.5603	73.4177		80.4175	5.3106	3
F11S	45.7516	51.0638	34.8101		43.8752	6.7669	3
Y315L	86.2745	84.3972	72.1519		80.9412	6.26205	3
Y315S	91.5033	82.9787	79.1139		84.532	5.1758	3
N316S	92.8105	82.9787	94.3038		90.031	5.02384	3
N316L	85.6209	85.1064	94.9367		88.5547	4.51767	3
L318A	92.8105	101.418	84.1772		92.802	7.0387	3
L318S	87.5817	83.6879	84.8101		85.3599	1.63647	3
L338A	84.9673	84.3972	84.1772		84.5139	0.332953	3
L338S	81.0458	85.8156	76.5823		81.1479	3.77018	3
D397N	91.0112	81.0345	93.038		88.3612	5.24645	3
D397L	101.124	91.3793	77.8481		90.117	9.54401	3
K400S	100.562	89.6552	93.038		94.4183	4.55833	3
K400L	89.8876	87.931	87.9747		88.5978	0.912239	3
L592A	92.1348	96.6292	79.3103		89.3581	7.33795	3
M602L	93.2584	90.4494	96.5517		93.4199	2.49386	3
W614L	55.0562	62.3596	58.6207		58.6788	2.98187	3
W614S	66.2921	56.7416	46.5517		56.5285	8.0604	3
W614F	80.3371	83.1461	81.0345		81.5059	1.19423	3
Y617L	76.4045	82.5843	94.8276		84.6055	7.65578	3
Y617S	32.0225	35.9551	37.931		35.3029	2.45585	3
I620A	63.4831	65.9091	77.6119		69.0014	6.1686	3
I620S	27.5281	31.25	35.0746		31.2842	3.08096	3
L624A	93.2584	72.7273	94.0299		86.6719	9.86533	3
L624S	37.0787	51.1364	46.2687		44.8279	5.82876	3
L628A	75.4098	82.9545	76.1194		78.1613	3.40172	3
L628S	62.2951	76.1364	72.3881		70.2732	5.84522	3
I635A	90.1639	81.8182	88.806		86.9294	3.65642	3
I635S	75.4098	85.2273	73.1343		77.9238	5.24721	3

## Sheet: Figure 3c
Figure 3c
	WT			Comp			Knockout			L9A			L9S			F11S			W614F			W614L			W614S			Y617S			I620S			I635S			L624S			L628A			L628S
Micrograph	cell count	attached	unattached	cell count	attached	unattached	cell count	attached	unattached	cell count	attached	unattached	cell count	attached	unattached	cell count	attached	unattached	cell count	attached	unattached	cell count	attached	unattached	cell count	attached	unattached	cell count	attached	unattached	cell count	attached	unattached	cell count	attached	unattached	cell count	attached	unattached	cell count	attached	unattached	cell count	attached	unattached
1	2	3	0	4	7	3	1	0	0	7	8	13	5	6	10	2	4	12	2	4	1	4	5	1	6	2	3	11	13	12	5	6	1	5	8	26	10	4	6	7	14	0	11	15	7
2	1	2	0	2	2	2	1	0	0	3	0	8	2	4	13	1	1	6	3	5	0	2	4	1	32	12	0	4	6	8	4	7	12	4	6	11	8	6	5	6	10	3	7	10	7
3	1	0	0	2	1	1	1	0	0	4	5	12	3	5	9	1	1	5	3	5	0	13	20	5	4	2	1	4	5	3	9	13	8	3	4	13	12	10	2	9	12	6	10	13	8
4	1	2	0	1	1	1	3	0	0	7	9	15	2	4	23	2	4	11	3	3	6	5	9	0				7	6	5	4	7	4	3	6	13				4	5	2	8	13	6
5	1	2	0	1	3	0	1	0	0	16	20	20	4	7	9	4	6	17	3	5	0	4	5	1				19	8	1	12	11	11	6	7	5				8	10	6
6	1	2	0	1	1	0	1	0	0				3	2	2	2	2	13	10	12	8	7	9	2										3	3	8				7	11	6
7	3	5	1	1	2	1	2	0	0				5	5	0	3	3	8	2	4	0													7	9	21
8	1	2	0	1	1	0	1	0	0				1	0	9	11	14	12	1	2	1
9	3	4	0	2	2	0	1	0	0				5	8	9	1	2	3	6	8	1
10	1	2	0	2	3	1	1	0	0							2	2	4
11	1	2	0	2	4	1	2	0	0							3	6	3
12	1	2	1	2	4	0	1	0	0
13	1	1	1	2	2	0	3	0	0
14	2	1	1	2	1	0	1	0	0
15	2	3	1				1	0	0
16	1	1	2				7	0	0
17	1	2	0
18	1	2	1
19	1	2	0
Average	26	40	8	25	34	10	28	0	0	37	42	68	30	41	84	32	45	94	33	48	17	35	52	10	42	16	4	45	38	29	34	44	36	31	43	97	30	20	13	41	62	23	36	51	28
	WT			Comp			knockout			L9A			L9S			F11S			W614F			W614L			W614S			Y617S			I620S			I635S			L624S			L628A			L628S
Flagella counted	48			44			0			110			125			39			65			62			20			67			80			140			133			85			79
% of flagella attachment to cells	83.3333			77.2727			0			38.1818			32.8			32.3741			73.8461			83.871			80			56.7164			55			30.7143			60.6061			72.9412			64.556

## Sheet: Supplementary Figure 1a
Supplementary Figure 1a
